# Supplementary material for: Effect of Span 20 Feeding Zone in the Twin Screw Extruder on the Properties of Amorphous Solid Dispersion of Ritonavir
Source: Pharmaceutics. 2023 Jan 29;15(2):441. doi: 10.3390/pharmaceutics15020441 (PMC9960583; doi:10.3390/pharmaceutics15020441)
Supplement: Supplementary file 1 [file pharmaceutics-15-00441-s001.zip]

Archive with 1 entries (1 files):
- pharmaceutics-2128074-supplementary.pdf
